# Supplementary material for: T cell–intrinsic VISTA expression promotes resistance to CTLA-4 blockade by restricting CD8+ T cell responses
Source: J Clin Invest. 2026 Mar 16;136(6):e195668. doi: 10.1172/JCI195668 (PMC12987620; doi:10.1172/JCI195668)
Supplement: Supporting data values [file jci-136-195668-s156.xlsx]

## Sheet: Fig 1B
VISTA expression MFI on PD1+CD103+CD8+ T cells
D4	D7	D11
226	434	1036
225	436	1109
125	732	986
207	407	830
VISTA expression MFI on all PD1+ CD8+ T cells
D4	D7	D11
340	266	247
193	298	320
316	266	218
279	318	252

## Sheet: Fig 2B
OT1 % in TILs
Day 6			Day 11
WT OT1	VISTA KO OT1		WT OT1	VISTA KO OT1
7.37	26.8		0.882	4.78
4.15	18.3		0.0491	1.63
8.41	19.6		0.0811	3.88
15.5	20.9		0.0406	1.49
4.35	12.7		0.185	2.61

## Sheet: Fig 2C
BRDU % in OT1 TILs
WT OT1	VISTA .KO OT1
33.8	51
30	38
23.8	38
35	46.5
20	32

## Sheet: Fig2D
Dead% in OT1 TILs
WT OT1	VISTA .KO OT1
38	22.7
33.1	15.2
48.2	21.9
44	12.1
46.6	18.1
47.7	14.6
39.1	17.8

## Sheet: Fig 2E
FAS + % in CD8+ T cells
WT	Vsir-/-
36	8.96
36.4	8.32
36.8	8.87

## Sheet: Fig 2F
CASPASE 8+ % in CD8+ T cells
WT	Vsir-/-
37.2	13.9
31.2	15.6
38.7	13.8

## Sheet: Fig 2G
mitoSOX MFI
WT	Vsir-/-
1287	610
1225	609
1223	607
1135	655

## Sheet: Fig 2H
Annexin-V+ 7AAD- % in CD8+ T cells
WT	Vsir-/-
46	21.7
52.5	21
41	13

## Sheet: Fig 2J
FAS+ % in OT1 TILs
WT	Vsir-/-
19.9	14.4
29.4	26.1
20.5	16.3
33.7	28.5

## Sheet: Fig 2K
Caspase 8+ % in OT1 TILs
WT	Vsir-/-
30.2	22
25	12.4
27.6	18.6
31	20.5
36	17.6

[truncated: 37 more sheets: Fig 2L, Fig 3A, Fig 3B, Fig 3C, Fig 3D, Fig 3E, Fig 3 F, Fig 3G, Fig 3H, FIG 4 A, Fig 4 B, Fig 4 C, Fig 4 D, Fig 4 E, Fig 4 F, Fig 4 G, Fig 4 H, FIg 4 I, Fig 4 J, FIg 4 K …]
